# Supplementary material for: Data Resource Profile: Whole-Blood DNA Methylation Resource in Generation Scotland (MeGS)
Source: Int J Epidemiol. 2025 Jul 9;54(4):dyaf091. doi: 10.1093/ije/dyaf091 (PMC12240559; doi:10.1093/ije/dyaf091)
Supplement: dyaf091_Supplementary_Data [file dyaf091_supplementary_data.zip]

Archive with 2 entries (2 files):
- ije-2024-05-0702-File006.xlsx
- ije-2024-05-0702-File005.docx
